# Supplementary material for: TyG index predicts adverse cardiovascular outcomes in patients with multimorbidity of hypertension and obstructive coronary artery disease: a cohort study
Source: Front Cardiovasc Med. 2026 Jul 16;13:1861084. doi: 10.3389/fcvm.2026.1861084 (PMC13422514; doi:10.3389/fcvm.2026.1861084)
Supplement: Supplementary file 10 [file Table8.xlsx]

## Sheet: Sheet1
Supplementary Table S8 TyG index and all-cause death subgroup analysis
Subgroup	OR(95%CI)	P-value	P for interaction
Gender			0.15
Female	0.000(0.000,-)	0.998
Male	0.500(0.143,1.749）	0.278
Age_group			0.822
＜60	0.000(0.000,-)	0.997
≥60	0.331(0.074,1.484)	0.149
BMI			0.259
<24	0.000(0.000,-)	0.999
≥24	0.495(0.141,1.741)	0.273
DM			0.06
No	627.428(0.000,-)	0.994
Yes	0.210(0.028,1.573)	0.129
AMI			0.976
No	0.620(0.140,2.757)	0.53
Yes	0.000(0.000,-)	0.991
PCI			0.476
No	0.356(0.082,1.546)	0.168
Yes	0.033(0.000,-)	0.999
Number of coronary lesions			0.971
1	3.718(0.000,-)	1
2
≥3	0.379(0.097,1.478)	0.162
Smoking			0.717
No	0.314(0.056,1.751)	0.186
Yes	0.593(0.059,5.987)	0.658
Drinking			0.453
No	0.142(0.022,0.902)	0.039
Yes	2.357(0.270,20.622)	0.438
