# Supplementary material for: TyG index predicts adverse cardiovascular outcomes in patients with multimorbidity of hypertension and obstructive coronary artery disease: a cohort study
Source: Front Cardiovasc Med. 2026 Jul 16;13:1861084. doi: 10.3389/fcvm.2026.1861084 (PMC13422514; doi:10.3389/fcvm.2026.1861084)
Supplement: Supplementary file 11 [file Table9.xlsx]

## Sheet: Sheet1
Supplementary Table S9 TyG index and non-fatal myocardial infarction subgroup analysis
Subgroup	OR(95%CI)	P-value	P for interaction
Gender			0.241
Female	0.819(0.188,3.566)	0.79
Male	0.452(0.188,1.087)	0.076
Age_group			0.353
＜60	2.291(0.379,13.838)	0.366
≥60	0.650(0.294,1.435)	0.286
BMI			0.676
<24	0.067(0.004,1.021)	0.052
≥24	1.008(0.489,2.077)	0.983
DM			0.112
No	0.368(0.103,1.319)	0.125
Yes	0.916(0.391,2.144)	0.84
AMI			0.261
No	0.477(0.147,1.548)	0.218
Yes	0.735(0.295,1.830)	0.509
PCI			0.875
No	0.500(0.163,1.530)	0.224
Yes	1.031(0.426,2.498)	0.946
Number of coronary lesions			0.706
1	0.062(0.000,-)	1
2	0.000(0.000,-)	0.991
≥3	0.737(0.364,1.494)	0.397
Smoking			0.63
No	0.825(0.372,1.831)	0.636
Yes	0.327(0.089,1.203)	0.093
Drinking			0.67
No	0.747(0.347,1.606)	0.455
Yes	0.123(0.007,2.273)	0.159
