# Supplementary material for: TyG index predicts adverse cardiovascular outcomes in patients with multimorbidity of hypertension and obstructive coronary artery disease: a cohort study
Source: Front Cardiovasc Med. 2026 Jul 16;13:1861084. doi: 10.3389/fcvm.2026.1861084 (PMC13422514; doi:10.3389/fcvm.2026.1861084)
Supplement: Supplementary file 12 [file Table10.xlsx]

## Sheet: Sheet1
Supplementary Table S10 TyG index and unplanned revascularization subgroup analysis
Subgroup	OR(95%CI)	P-value	P for interaction
Gender			0.695
Female	1.014(0.343,2.992)	0.981
Male	1.614(0.921,2.827)	0.094
Age_group			0.546
＜60	1.456(0.569,3.729)	0.434
≥60	1.263(0.704,2.263)	0.434
BMI			0.297
<24	8.449(0.921,77.468)	0.059
≥24	1.151(0.673,1.967)	0.609
DM			0.609
No	1.169(0.570,2.398)	0.67
Yes	1.702(0.784,3.697)	0.179
AMI			0.948
No	1.316(0.718,2.410)	0.374
Yes	2.364(0.841,6.640)	0.103
PCI			0.891
No	1.243(0.558,2.768)	0.594
Yes	1.456(0.755,2.809)	0.263
Number of coronary lesions			0.795
1	0.000(0.000,-)	0.999
2	1.475(0.211,10.315)	0.695
≥3	1.497(0.855,2.620)	0.158
Smoking			0.099
No	0.868(0.462,1.629)	0.659
Yes	3.557(1.412,8.964)	0.007
Drinking			0.768
No	1.331(0.749,2.364)	0.33
Yes	1.093(0.371,3.224)	0.872
