# Supplementary material for: TyG index predicts adverse cardiovascular outcomes in patients with multimorbidity of hypertension and obstructive coronary artery disease: a cohort study
Source: Front Cardiovasc Med. 2026 Jul 16;13:1861084. doi: 10.3389/fcvm.2026.1861084 (PMC13422514; doi:10.3389/fcvm.2026.1861084)
Supplement: Supplementary file 13 [file Table11.xlsx]

## Sheet: Sheet1
Supplementary Table S11 TyG index and rehospitalization for unstable angina subgroup analysis
Subgroup	OR(95%CI)	P-value	P for interaction
Gender			0.532
Female	2.699(1.357,5.371)	0.005
Male	1.917(1.239,2.968)	0.003
Age_group			0.246
＜60	1.521(0.698,3.312)	0.291
≥60	2.222(1.465,3.372)	<0.001
BMI			0.568
<24	3.605(1.486,8.745)	0.005
≥24	1.869(1.242,2.813)	0.003
DM			0.752
No	2.110(1.334,3.338)	0.001
Yes	2.026(1.130,3.631)	0.018
AMI			0.95
No	2.094(1.365,3.213)	<0.001
Yes	2.437(1.111,5.348)	0.026
PCI			0.644
No	2.396(1.459,3.937)	<0.001
Yes	1.803(1.023,3.178)	0.042
Number of coronary lesions			0.732
1	0.766(0.074,7.953)	0.823
2	2.941(0.911,9.490)	0.071
≥3	2.243(1.484,3.390)	<0.001
Smoking			0.389
No	2.057(1.329,3.182)	0.001
Yes	2.084(1.056,4.112)	0.034
Drinking			0.797
No	2.070(1.350,3.175)	<0.001
Yes	2.975(1.312,6.748)	0.009
