# Supplementary material for: TyG index predicts adverse cardiovascular outcomes in patients with multimorbidity of hypertension and obstructive coronary artery disease: a cohort study
Source: Front Cardiovasc Med. 2026 Jul 16;13:1861084. doi: 10.3389/fcvm.2026.1861084 (PMC13422514; doi:10.3389/fcvm.2026.1861084)
Supplement: Supplementary file 14 [file Table12.xlsx]

## Sheet: Sheet1
Supplementary Table S12 TyG-BMI index and MACE subgroup analysis
Subgroup	OR(95%CI)	P-value	P for interaction
Gender			0.157
Female	1.020(1.000,1.040)	0.055
Male	1.014(1.001,1.026)	0.033
Age_group			0.199
＜60	1.010(0.990,1.031)	0.312
≥60	1.014(1.002,1.027)	0.025
BMI			0.092
<24	1.029(1.005,1.053)	0.016
≥24	1.006(1.000,1.013)	0.044
DM			0.405
No	1.013(0.999,1.028)	0.064
Yes	1.017(1.000,1.033)	0.047
AMI			0.989
No	1.016(1.003,1.030)	0.018
Yes	1.014(0.994,1.034)	0.164
PCI			0.886
No	1.013(0.998,1.028)	0.091
Yes	1.019(1.003,1.035)	0.017
Number of coronary lesions			0.267
1	0.960(0.895,1.029)	0.246
2	1.017(0.981,1.055)	0.363
≥3	1.017(1.005,1.029)	0.006
Smoking			0.992
No	1.011(0.998,1.024)	0.107
Yes	1.020(1.001,1.040)	0.037
Drinking			0.956
No	1.013(1.001,1.026)	0.039
Yes	1.017(0.997,1.038)	0.092
